# Supplementary material for: The Acute Impact of the Early Stages of COVID-19 Pandemic in People with Pre-Existing Psychiatric Disorders: A Systematic Review
Source: Int J Environ Res Public Health. 2022 Apr 23;19(9):5140. doi: 10.3390/ijerph19095140 (PMC9104538; doi:10.3390/ijerph19095140)
Supplement: Supplementary file 1 [file ijerph-19-05140-s001.zip]

Archive with 1 entries (1 files):
- ijerph-1545461-supplementary.pdf
